# Supplementary material for: The New Paradigm of Network Medicine to Analyze Breast Cancer Phenotypes
Source: Int J Mol Sci. 2020 Sep 12;21(18):6690. doi: 10.3390/ijms21186690 (PMC7555916; doi:10.3390/ijms21186690)
Supplement: Supplementary file 1 [file ijms-21-06690-s001.zip]

Archive with 10 entries (10 files):
- S-Figures_IJMS.pptx
- Table S1.docx
- Table S2.docx
- Table S3.docx
- Table S4.docx
- Table S5.docx
- Table S6.docx
- Table S7.docx
- Table S8.docx
- Table S9.docx
